# Supplementary material for: Moral integration influences English as a Foreign Language (EFL) oral English learning: Evidence from textbook analysis and learner feedback
Source: PLoS One. 2026 Feb 6;21(2):e0340479. doi: 10.1371/journal.pone.0340479 (PMC12880721; doi:10.1371/journal.pone.0340479)
Supplement: S1 Data — (XLSX) [file pone.0340479.s001.xlsx]

## Sheet: Sheet1
moral values													moral values			moral values													moral values			moral values
Book1	Unit 1	Unit 2	Unit 3	Unit 4	Unit 5	Unit 6	Unit 7	Unit 8	Unit 9	Unit 10	Unit 11	Unit 12		Frequency for Book 1	Percentage for Book 1	Book 2	Unit 1	Unit 2	Unit 3	Unit 4	Unit 5	Unit 6	Unit 7	Unit 8	Unit 9	Unit 10	Unit 11	Unit 12		Frequency for Book 2	Percentage for Book 2		Total frequency for Book 1 & 2	Total percentage for Book 1 & 2
	Name	Place	Love	Shopping	Fit	Job	Eco	Education	Smile	Lifestyle	Animals	Incredible
Pride		p14 Speaking 1 French wine is the best in the world p14 Speaking 1 Japanese cars are the best in the world p14 Speaking 2 German beer is the best in the world							p79 Reading & speaking 2 There are hundreds of islands, and the beaches are some of the best in the world p79 Reading & speaking 2 The capital city, Bangkok, is one of the most vibrant cities on the planet p79 Listening 3.04 Thailand is a perfect place to live--cheap, hot and inspiring			p106 Reading It is described by visitors as 'absolutely stunning', 'one of the most beautiful places I've ever seen' and 'unique' p107 Speaking:anecdote 3.30 In my opinion, it's definitely one of the seven wonders of the modern world	Pride	8	0.029304	Pride					p44 Reading Both my mum and dad were great cooks when I was growing up. p45 Speaking:anecdote 2.04 My favorite dish... But nobody makes it like my mum								Pride	2	0.007326	Pride	10	0.03663
Caring and love			Book 1 Unit 3 p20 Listening 1.16 I didn't want to lose him again	Book 1 Unit 4 p32 Speaking b What's the best present you've ever given or received? p34 Speaking:anecdote 1.31 It was expensive--about 50 pounds--but she's my sister, and thirty is a special birthday	p41 Vocabulary 1 How long does it take you to buy presents for people you love?			P73 Grammar 2 d A sister to her sister:' You mustn't forget Mum's birthday this year!'					Caring and love	5	0.018315	Caring and love	p4 Speaking & Reading write down the names of the three people who are important to you p4 Speaking & Reading Who is greatest love of your life? P4 Speaking & Reading Is it better to give or to receive？ P5 Speaking & Grammar 6 b) Tom always remembers my birthday p7 Listening 1 How do you usually contact your friends?	p18 Useful phrases1 a b c d e f p18 Useful phrases4 a b c d e f	Book 2 Unit 3 p20 Reading Bruce: I keep this photo on my desk at work, because it makes me smile every time I look at it. It's a photo of my wife. p21 Grammar 3 a) I think photos of friends and family are important. p24 Vocabulary 1.22 c thoughtfu p24 Vocabulary 1.22 f My ex-partner was big-headed, demanding and self-centered. So next time I'd like someone modest, easygoing and considerate	Book 2 Unit 4 p35 Grammar 1.30 You don't look very happy. Has something happened at work?	p41 Grammar 3 a) How many friends have you texted? P44 Reading That's why I enjoy food, because meals were a family event...I think of him sitting at the table on a Sunday		p67 Vocabulary Extra 4 c)When was the last time you told sb. to cheer up?		p81 Reading &vocabulary true love overcomes class,	Book 2 Unit 10 P88 Reading & vocabulary 2 A mum is a person who cares for you and tucks you in at night p88 Reading &vocabualry Mothers are people who sit up worrying about you p88 Reading &vocabulary 3 c who worried about you when you went out at night? p88 Reading &vocabulary 3 Who cared for you when you were sick?			Caring and love	30	0.10989	Caring and love	35	0.128205
Social awareness	p11 Vocaublary Extra 1 a-m（算一点） p11 Vocaublary Extra 2 a Who is your oldest relative? p11 Vocaublary Extra 2 b Which side of the family is bigger? p11 Vocaublary Extra 2 What are your neighbours like? p11 Vocaublary Extra 2 How many close friends do you have? p11 Vocaublary Extra 2 Who are your favorite colleagues?	p18 Useful phrases 1 listening 1.14, I'm originally from...					p64 Reading & listening 1 read the list of different duties that people volunteer to do in developing countries p64 Reading & listening 2 2.22 I want to help people less fortunate than me – I’m going to go abroad and work with children						Social awareness	9	0.032967	Social awareness	p5 Speaking & Grammar 3 e) What clubs or groups do you belong to?		p20 Reading Debra: Anada is a child in India who I'm sponsoring through Action Aid,.. To me, this photo is precious, because it reminds me of why I'm sponsoring her.						p80 Vocabulary & speaking 1 strong women in history particularly inspiring				Social awareness	3	0.010989	Social awareness	12	0.043956
Environmental awareness				p37 Reading cheap clothes are damaging the environment p37 Reading You can't sell them second-hand or recycle them for charity. They are disposable Book 1 Unit 4 p37 Reading ...but cheap clothes, not designed to last, are bad for the consumer and the planet			p60 Reading: A group of protestors on bicycles made their way to 10 Downing Street and delivered a letter to the Prime Mnister demanding urgent action on climate change p61 Listening 2.20 Jo, 26 I work for an organisation called Eco Holidays, and we're demonstrating against mass tourism. p61 Listening 2.20 Jake, 14 ... but I'm worried about global warming. I don't really care about people - they …			p93 Vocabulary 2 environmentally friendly			Environmental awareness	13	0.047619	Environmental awareness					P45 Grammar 2 a) I cycled to school every morning	p54 Useful phrase 1 b) global earth party will put the environment at the top of agenda		Book 2 Unit 8 p69 Reading & vocabulary 1 never damaged by dynamite fishing or trawling nets	Book 2 Unit 9 p82 Useful phrases 3 bicycles are certainly less dangerous for the environment p82 Useful phrases 3 but aren't you worried about pollution? p82 solar-powered				Environmental awareness	6	0.021978	Environmental awareness	19	0.069597
Responsibility						p48 Speaking 2 Which job is the most useful to society?	p64 Reading & listening Volunteers help at an orphanage. You play with the children and teach them to read	p74 Useful phrases My daughter thinks fathers should stay at home and look after their children	Book 1 Unit 9 p80 Listening 4.05 I almost had to close the bar. But I've had a lot of support from my husband, and now the bar is going very well				Responsibility	4	0.014652	Responsibility			Book 2 Unit 3 p24 Vocabulary 1.22 a hardworking, down-toearth, reliable		Book 2 Unit 5 p45 Speaking:anecdote 2.04 c) Did you use to help in the cooking? We each had a special job: chop vegetables...washing up, set the table	p52 Listening 2 Job 3 a) You often have to work on weekends p52 Listening 2 Job 3 c) You are supposed to wear a hat all the time p52 Vocabulary 1 a) Have you ever done a job where you had to work in the evenings and at weekends? p53 Writing 3 service-oriented people p53 Writing 3 other languages an advantage	Book 2 Unit 7 p63 Grammar 3 f) people have accused the fashion industry of encouraging young girls to go on starvation diets p64 2.21 b)the opposition has called for the government to provide more jobs for school -leavers		p76 Speaking & reading 2 6 attitude to fathers staying at home to look after the children p77 1 on childcare p77 Grammar 3 appropriate for fathers to stay at home	p92 Listening & grammar 3.04 But Hayley's not a business-she's a child. Our daughter			Responsibility	13	0.047619	Responsibility	17	0.062271
Hard work													Hard work	0	0	Hard work							p65 Reading & Writing ...promotion. You deserve it--you've worked so hard at that job...celebrate			p91 Vocabulary & speaking 1 you snooze, you lose p91 Vocabulary & speaking 2 No pain, no gain p92 Listening &grammar 3.03 Hayley goes to acting classes twice a week...Los Angeles			Hard work	4	0.014652	Hard work	4	0.014652
Tolerance	p9 Speaking:anecdote 1.06 Oh well, nobody's perfect, are they?												Tolerance	1	0.003663	Tolerance										p88 Reading &vocabulary 2 When you've made a mistake, she says it's all right	p98 Reading 1 If I had my life to live over, I'd try to make more mistakes next time.		Tolerance	2	0.007326	Tolerance	3	0.010989
Discipline										p91 Speaking:anecdote When he was a student, he never got up before midday, and he never did any housework. Now he gets up at 5.30 in the morning, and he has to iron his uniform every day!			Discipline	1	0.003663	Discipline						p50 Reading So what are you waiting for? There's no better time than the present to take control of your work and life							Discipline	1	0.003663	Discipline	2	0.007326
Kindness and friendliness	Book 1 Unit 1 p9 Speaking:anecdote 1.06 He's important to me because he knows me so well. When I'm feeling down or when I need to talk to somebody, I can always call him.					p52 Listening 2.13 never force anybody to resign			Book 1 unit 9 p76 Reading & speaking 2 There's the listener/ response smile...The listener smiles to encourage the speaker p79 Reading & speaking 2 There's the polite smile p77 Reading the wide toothy smile shows that this person is easygoing and friendly.				Kindness and friendliness	5	0.018315	Kindness and friendliness				p36 Speaking & Reading a warm welcome Book 2 Unit 4 p36 Speaking & Reading keep the vegetarians happy p36 Speaking & Reading a good variety of music	Book 2 Unit 5 p40 Reading & speaking 1 7Do you find it painful to share your chocolate with other people? P46 Useful phrases 3 a) Excuse me P46 Useful phrases 3 b,d,h) please P46 Useful phrases 3 g,i) thank you	p53 Writing1 grateful p53 Writing 1 pleased	P61 Grammar 1 d) always agrees to smile for the camera						Kindness and friendliness	10	0.03663	Kindness and friendliness	15	0.054945
Honesty and trust						p52 Vocabulary 1-f Politicians who tell lies should resign		p72 Reading & listening 2 Your friend is going to meet his girlfriend's parents for the first time. Look at the advice. Tell the truth				P105 Vocabulary 1 f You should never make a promise if you can't keep it	Honesty and trust	3	0.010989	Honesty and trust	p5 Speaking & grammar 3 h) Who do you confide in?		p24 Vocabulary 1.22 e faithful				p61 Vocabulary 1 f) I'd do anything to be a celebrity p62 Reading & vocabulary 1 5police cars were involved in a dramatic chase after a notice was spotted in the back window of a car saying, help us , we are kidnapped. It had been put there by four unhappy children who didn't want to go on holiday with their parents. p67 Vocabulary extra 4 say sorry to a friend						Honesty and trust	5	0.018315	Honesty and trust	8	0.029304
Fairness						p52 Vocabulary 1- a Everybody should get six week's paid holiday a year p52 Vocabulary 1- b Nurse, teachers and police officers don't get a decent salary. They should get more money. p52 Vocabulary 1- c The official retirement age should be the same for men and women							Fairness	3	0.010989	Fairness						p52 Listening 2 Job 1 a) You can get extra pay for working overtime p52 Listening 2 Job 1 b) Women are allowed to wear trousers							Fairness	2	0.007326	Fairness	5	0.018315
Independence							p65 Listening（算一点） 2.23 (M = Mum; H = Helen) H: OK. Let's go through it again. I'm arriving in Accra at ten o'clock in the morning, and the volunteers' coordinator is meeting me. That's Bob White. He's taking me to my accommodation. M: And you're staying with a family. H: Yes, I'm staying with a Ghanaian family. M: Don't you want to stay in a hotel? H: No, I want to have an authentic experience, …	p70 Reading but I have to work in the evenings for any luxuries I want. P74 Useful phrases I think young people should leave home when they are 18					Independence	3	0.010989	Independence			p25 Reading & speaking 8 I don't like following the crowd										Independence	1	0.003663	Independence	4	0.014652
Rule awareness	P9 Grammar-3 d) you/ever/Have/broken the law ?							Book 1 Unit 9 p70 Reading I had to do my homework every night and I could only watch the television at the weekend p71 Grammar can have to Book 1 Unit 9 p71 Listening 2.30 Fasten your seatbelt P73 Grammar 2 e An English teacher to her students:'You should speak English in class.'				p105 Vocabulary 1 d The press shouldn't take photos of famous people without their permission	Rule awareness	6	0.021978	Rule awareness						Book 2 Unit 6 p54 Useful phrases 1c) one by one stop pushing	p60 Listening 2 f) follow celebrities everywhere p60 Listening 2 f) refuse to cooperate with the paparazzi P61 Grammar 1 e) invading their privacy Book 2 Unit 7 p64 Reading & Listening 2.21 e) nosering is against the school rule	p75 Vocabualry extra 3 a Kindly refrain from smoking in this area p75 Vocabualry extra 3 b Foot passengers please disembark via the steps at the front of the ferry p75 Vocabualry extra 3 c All cyclists must dismount here p75 Vocabualry extra 3 d The use of calculators is not permissble p75 Vocabualry extra 3 e Do not alight from the train while it's still in motion p75 Vocabualry extra 3 f Alcoho…					Rule awareness	11	0.040293	Rule awareness	17	0.062271
Pursuit of excellence					p42 Listening 2.03 I think he's the best looking, most interesting, most successful sportsman in the world.								Pursuit of excellence	1	0.003663	Pursuit of excellence													Pursuit of excellence	0	0	Pursuit of excellence	1	0.003663
Career ideal						p48 Listening 1 What did you want to become? p52 Listening 2.13 I think they enjoy the work, it keeps them young p53 Writing When I got too old, I get terribly bored at home. I feel I am ready for new things now							Career ideal	2	0.007326	Career ideal	P8 Reading I love my job p8 Reading 1 I get a lot of satisfaction from my job. P8 Reading 1 I'm very ambitious		p25 Reading & speaking 8 I live to work			p52 Vocabulary 1 f) If the salary was high, could you work 12-hour periods of time							Career ideal	5	0.018315	Career ideal	7	0.025641
Awareness of culture	p5 Reading Parents named their children after important relatives p5 Reading It's fashionable to choose names of places for children's names p5 Reading Some people name their children after famous people p5 Reading Some names have a special meaning							p68 Reading 2 In Japan today there are fewer than a thousand geishers, but they play an important role in preserving Japanese culture and history					Awareness of culture	4	0.014652	Awareness of culture				p34 Listening 1 b) sweep away bad luck p34 Listening 1 c) put up red decorations to frighten away bad luck p34 Vocabulary 2 a) make New Year's resolutions									Awareness of culture	3	0.010989	Awareness of culture	7	0.025641
Respect	Book 1 Unit 1 p7 Reading 1 What's the best way to make a really good impression at a party?..No --you just need to remeber people's names. p7 Reading 2 Discuss these questions with a partner: a) Which of these techniques have you used for remmbering names? P9 Grammar-3 a) you/are/old/How? P9 Grammar-3 c) do/much earn/you/How? P10 Listening 1.07 1.08 Listen to a conversation between two friends di…		p24 Reading 2 Dinner by post She got later and later			p52 Listening We pay a decent salary, and they get four weeks paid holiday a year		p72 Reading & listening 2 Your friend is going to meet his girlfriend's parents for the first time. Look at the advice. Make a good first impression Book 1 Unit 8 p72 Reading & listening 2 Your friend is going to meet his girlfriend's parents for the first time. Look at the advice. Wear the right clothes p73 Reading & speaking You must listen to him. He likes explaining how things work p73 Readin…					Respect	11	0.040293	Respect			p25 Reading & Speaking 2 give each other space; respect each other's career	p36 Speaking & Reading A theme: if you want your guests to dress up...dressed as agorilla... P46 Speaking & Reading Avoid inviting ex-partners or people who dislike each other Book 2 Unit 4 p36 Speaking & Reading no fun for party guests to see the host running around holding a duspan and brush	P44 Reading call me fat it hurt.		Book 2 Unit 7 p60 Listening 2 b) unflattering photos of celebrities p60 Listening 2 d) photos of celebrities' children		Book2 Unit 10 p79 Reading & grammar They asked him whether he had problems with the paparazzi, and he told them that he hadn't because he respected people, even when he didn't like them	Book 2 Unit 10 p93 Speaking : anecdote 3.06 My mother plays the piano really well, so she was very keen for me to learn the piano too...I was useless...But what I really wanted to do was martial arts...			Respect	9	0.032967	Respect	20	0.07326
Thrift				p37 Grammar 2 c I'm saving money for my next holiday p38 Useful phrases 2 How much is it? That's 70 pounds, sir. Here's your receipt. Seventy?! By credit card, please p35 I enjoy looking at electronic equipment but I can't afford to buy it. It's usually far too expensive				P73 Reading & speaking 1 He only has three pairs (of shoes), and he thinks that's enough		p93 Vocabulary 2 economical to run			Thrift	5	0.018315	Thrift					P44 Reading Restaurants were always a real treat...share food... We couldn't afford to splurge								Thrift	1	0.003663	Thrift	6	0.021978
Love for the healthy lifestyle					p40 Reading 1 Are you dangerously unfit? 1 2 3 4 5 6 7 8 p44 Reading ways to destress Book 1 Unit 5 p45 Listening and speaking 2.08 laughter is the best medicine p45 Listening and speaking 2.08 15-20 minutes of laughter a day keeps the doctor away p45 Listening and speaking 2.08 What are the benefits of laughter? (one paragraph) p45 Listening and speaking 2.08 the loud, explosive laugh..which exe…			p73 Grammar 2 a One friend to another friend:'You should do more exercise.' p73 Grammar 2 b A doctor to a patient :'You must do more exercise!' Book 1 Unit 8 P73 Grammar 2 f A mother to her teenage son:'You shouldn't watch so much television. It's bad for you.'		Book 1 Unit 10 p88 Reading & vocabulary She gets up at 7.00 a.m. every day and goes for a brisk walk. Three times a week she plays gate-ball...that Chiako is 102 years old p88 Reading & vocabulary manage to stay slim by eating a low-calorie diet p88 Reading & vocabulary 2 a How often do you take a brisk walk? p88 Reading & vocabulary b Do you think you live a healthy life? p88 Reading & vocabular…			Love for the healthy lifestyle	24	0.087912	Love for the healthy lifestyle					p40 Reading & speaking1 Who is the bigger chocoholic? p40 Reading & speaking 2 3Chocolate contains happy chemicals. p40 Reading & speaking 2 4Dark chocolate is healthier than milk chocolate. P42 Vocabualry & pronunciation contrasting words a) raw or cooked P42 Vocabualry & pronunciation contrasting words b) light or heavy meals Book 2 Unit 5 p44 Reading 最后一段a happy childhood gives you balanced vi…								Love for the healthy lifestyle	8	0.029304	Love for the healthy lifestyle	32	0.117216
Confidence					p46 Useful phrases 3 Don't give up. Good! Great. Hold on. Don't let go. It's too difficult. I can't do it. Don't be silly. Of course you can do it. Don't be impatient. Come on, try again.								Confidence	1	0.003663	Confidence	p5 Speaking & Grammar 3 b) What sort of things are you good at?		p24 Vocabulary 1.22 b self-assured									p104 Reading 2 Being asked to model for Coco Chanel also helped me develop my style, and I started working out what suited me	Confidence	3	0.010989	Confidence	4	0.014652
Positive energy						p52 Listening 2.13 My son's going to take over the business next year. He's only 64.			p78 Reading Optimist or pessimist--what are you? 1 it starts raining 2 it's autumn 3 your 40th birthday 4 you have a cold 5 make an important life decision 6 after a long holiday	Book 1 Unit 10 p88 Reading & vocabulary At 70 you are still a child; at 80 you are just a youth; and at 90, if the ancestors invite you into heaven, ask them to wait until you are 100			Positive energy	8	0.029304	Positive energy		p4 Speaking & Reading 2 When were you happiest? p12 Reading I was lucky to survive p12 Reading Skydiving is life, and life is skydiving	p24 Vocabulary 1.22 d miserable, narrow minded, cheerful, broad-minded, optimistic								Book 2 Unit 11 p99 Grammar 1a I wish I had been less anxious p99 Grammar 1g If only I had done more of the things I enjoy		Positive energy	6	0.021978	Positive energy	14	0.051282
Integrity													Integrity	0	0	Integrity					p44 Reading but having a great family, having normal non-famous people around me keeps me grounded								Integrity	1	0.003663	Integrity	1	0.003663
Empathy								p73 Reading & speaking 1The way to a man's heart is through his stomach. You should cook for him, and if he's really hungry, don't give him salad.					Empathy	1	0.003663	Empathy							P66 Useful phrases 1 I'm sorry to hear that P66 Useful phrases 2 Well done P66 Useful phrases 3 You lucky thing P66 Useful phrases 4 Oh no, that's terrible P66 Useful phrases 5 congrtulations P66 Useful phrases 6 How annoying P66 Useful phrases 7 that sounds interesting P66 Useful phrases 8 How exciting						Empathy	8	0.029304	Empathy	9	0.032967
Admiration for nature											p97 Listening 3.21I like most animals. I think they are wonderful, beautiful animals		Admiration for nature	1	0.003663	Admiration for nature								p69 Reading & vocabulary 3 the most attractive beaches p69 Reading & vocabulary 4 where the views are spectacular p73 speaking 2.29 stared out of the window at the wonderful scenery...fantastic...spectacular..took photos			p98 Reading 1 I would climb more moutains, swim more rivers and watch more sunsets p98 Reading 1 I’d pick more daisies		Admiration for nature	5	0.018315	Admiration for nature	6	0.021978
Creativity										p91 Reading & vocabulary 104 things to do with a banana (算一个)			Creativity	1	0.003663	Creativity					p44 Reading As a family, we always used to try new things and experiment with food...I've always loved trying new foods.					p90 Reading 1 a write to Father Christmas p90 Reading 1 b toothfairy p90 Reading 1 c bread crust p90 Reading 1 d eat carrots p90 Reading 1 e wind changes p90 Reading 1 f nose will grow p90 Reading 1 g square eyes p90 Reading 2 white lies may benefit chilldren by stimulating their brains, making them more creative p90 Reading 2 most white lies are fun or educational			Creativity	10	0.03663	Creativity	11	0.040293
Professionalism						p49 Grammar A tour guide has to know a lot of history							Professionalism	1	0.003663	Professionalism													Professionalism	0	0	Professionalism	1	0.003663
Care for animals											p96 Reading & speaking How do you feel about animals? questionnaire. (算一个) p100 Listening 3.24 Is she a good companion? Yes absolutely. I always tell her my problems, and she listens. p100 Listening 3.24 He's like a friend		Care for animals	3	0.010989	Care for animals													Care for animals	0	0	Care for animals	3	0.010989
Total													Total			Total													Total			Total	273
