# Supplementary material for: Moral integration influences English as a Foreign Language (EFL) oral English learning: Evidence from textbook analysis and learner feedback
Source: PLoS One. 2026 Feb 6;21(2):e0340479. doi: 10.1371/journal.pone.0340479 (PMC12880721; doi:10.1371/journal.pone.0340479)
Supplement: S2 Data — (XLSX) [file pone.0340479.s002.xlsx]

## Sheet: Sheet1
									5. Which of the following content areas are covered in your oral English classes? (Select all that apply)									6. In which teaching segments has your oral English teacher implemented ideological and moral education? (Select all that apply)					7. Which of the following teaching formats do you prefer for your oral English teacher to deliver ideological and political education? (Select all that apply)						8. In which aspects have you changed after your oral English teacher implemented curriculum-based ideological and political education in class? (Select all that apply)										13. What have you gained from your oral English classes? (Select all that apply)
Serial No.	Response Submission Time	Time Spent	Source	Source Details	1. What is your gender?	2. What grade are you currently in?	3. Are you familiar with the concept of curriculum-based ideological and political education?	4. Do you think it is necessary to integrate ideological and moral education into college oral English courses?	(A. Patriotism)	(B. Sense of right and wrong)	(C. Family values)	(D. Moral character)	(E. Life and health awareness)	(F. Traditional culture)	(G. Professional ethics)	(H. Ecological environmental protection)	(I. Historical allusions)	(A. Pre-class introduction)	(B. Text explanation)	(C. In-class oral activities)	(D. After-class assignments)	(E. Teacher feedback on in-class activities and after-class assignments)	(A. Role-play)	(B. Video viewing)	(C. Thematic speech)	(D. Topic discussion)	(E. Debate)	(F. Essay writing)	(A. Increased love for the Party, the country, and the people)	(B. More rational perspective on Sino-Western cultural differences)	(C. Enhanced national pride)	(D. Gained spiritual inspiration of truth, goodness, and beauty)	(E. Strengthened awareness of abiding by laws and regulations)	(Other)	9. To what extent do you agree that integrating moral education into oral English classes helps stimulate learning interest?	10. To what extent do you agree that integrating moral education into oral English classes helps improve oral English proficiency?	11. To what extent do you agree that integrating moral education into oral English classes benefits students' personal development?	12. To what extent do you agree that integrating moral education into oral English classes helps cultivate students' outlook on the world, life, and values?	(A. Grammatical knowledge)	(B. Translation skills)	(C. Listening and speaking abilities)	(D. Shaping correct world outlook, outlook on life, and values)	14. What insights or suggestions do you have regarding the implementation of ideological and political education through oral English classes?
1	2023/4/18 11:19:19	106 seconds	WeChat	N/A	2	1	1	1	1	1	1	1	1	1	1	1	1	0	1	1	1	0	1	1	1	1	0	1	1	1	0	1	0	0	2	2	2	2	1	1	1	1	Fostering virtue through education
2	2023/4/18 16:15:02	83 seconds	Submit via mobile phone	Direct access	2	1	3	1	1	1	1	1	1	0	0	1	1	0	1	1	1	0	1	1	0	1	0	0	0	0	1	1	0	0	2	2	2	2	1	0	1	0	None
3	2023/4/18 16:15:05	75 seconds	Submit via mobile phone	Direct access	1	1	3	2	1	0	0	1	0	1	0	0	0	1	1	1	1	1	1	1	0	1	0	0	1	1	1	1	0	0	2	2	2	2	1	1	1	1	It can be carried out
4	2023/4/18 16:15:22	71 seconds	Submit via mobile phone	Direct access	1	1	2	2	1	1	1	1	1	1	1	1	1	1	1	1	1	1	1	1	1	1	0	1	1	1	1	1	1	0	2	2	2	2	1	1	1	1	It's needed
5	2023/4/18 16:15:41	106 seconds	Submit via mobile phone	Direct access	2	2	3	1	1	0	0	1	0	0	1	0	0	1	0	0	0	0	0	1	0	1	0	0	0	0	0	1	0	0	2	2	2	2	0	0	1	0	Conduct it using more interesting methods
6	2023/4/18 16:16:19	174 seconds	Submit via mobile phone	Direct access	2	1	2	1	1	1	1	1	1	1	1	1	1	1	1	1	0	0	0	1	0	1	0	0	0	1	0	1	0	0	2	2	2	1	1	1	1	1	Support
7	2023/4/18 16:17:17	183 seconds	Submit via mobile phone	Direct access	2	1	3	1	1	1	1	1	0	0	0	1	0	1	1	1	0	0	1	1	1	1	0	0	1	1	1	1	1	0	1	2	2	1	1	1	1	1	Organize more such activities
8	2023/4/18 16:17:44	64 seconds	Submit via mobile phone	Direct access	2	1	2	1	1	1	1	1	1	1	1	1	1	1	1	1	1	1	1	1	1	1	1	1	1	1	1	1	1	0	1	1	1	1	1	1	1	1	None
9	2023/4/18 16:20:33	53 seconds	Submit via mobile phone	Direct access	1	1	2	1	1	1	1	1	1	1	1	1	1	1	1	1	1	1	0	1	1	1	1	0	0	0	1	1	1	0	2	2	3	2	1	1	1	0	Support the teacher's changes
10	2023/4/18 16:23:04	115 seconds	Submit via mobile phone	Direct access	2	1	3	1	1	1	1	1	1	1	1	1	1	1	1	1	0	1	0	1	0	1	0	0	1	1	1	1	1	0	2	2	1	1	1	1	1	1	Improve ideological and political literacy
11	2023/4/18 16:23:10	78 seconds	WeChat	N/A	1	1	2	2	1	1	1	1	1	1	0	0	0	0	0	1	0	0	1	1	1	1	0	0	0	1	1	1	1	0	3	3	3	3	1	1	1	0	None
12	2023/4/18 16:26:53	46 seconds	Submit via mobile phone	Direct access	1	1	2	2	1	1	1	1	1	1	0	0	0	0	0	1	0	0	1	1	1	1	0	0	0	1	0	1	0	0	2	3	3	2	1	1	1	0	None
13	2023/4/18 17:00:50	43 seconds	Submit via mobile phone	Direct access	2	1	3	1	1	1	1	1	1	1	1	1	1	1	1	1	1	0	0	1	0	1	0	0	1	1	1	1	1	0	1	1	1	1	1	1	1	1	None
14	2023/4/18 17:01:39	103 seconds	Submit via mobile phone	Direct access	1	1	3	3	0	1	1	1	0	1	0	0	0	0	1	0	0	0	0	1	0	0	1	0	0	1	0	1	0	0	2	2	2	1	1	0	1	0	I don't think it's necessary
15	2023/4/18 17:02:17	56 seconds	Submit via mobile phone	Direct access	1	1	1	1	1	1	1	1	1	1	1	1	1	1	1	1	1	1	0	1	1	1	0	0	1	1	1	1	1	0	1	1	1	1	1	1	1	1	Suggest strengthening ideological education
16	2023/4/18 17:06:18	72 seconds	Submit via mobile phone	Direct access	1	1	3	1	1	1	1	1	1	1	1	1	1	1	1	1	1	1	1	1	1	1	1	1	1	1	1	1	1	0	1	1	1	1	1	1	1	1	None
17	2023/4/18 17:09:45	91 seconds	Submit via mobile phone	Direct access	2	1	3	1	1	1	1	1	1	1	1	1	0	1	1	1	0	0	0	0	0	1	0	1	1	1	1	0	0	0	1	1	1	1	1	0	1	1	No suggestions for now
18	2023/4/18 17:12:54	95 seconds	Submit via mobile phone	Direct access	1	1	3	3	0	1	1	1	1	0	1	1	1	0	1	1	0	0	0	0	1	1	1	0	0	1	0	0	0	0	3	3	3	3	1	1	1	0	Not very meaningful
19	2023/4/18 17:13:36	31 seconds	Submit via mobile phone	Direct access	1	2	3	2	0	1	0	0	0	0	0	0	0	0	1	0	0	1	0	0	1	0	1	0	0	0	1	1	0	0	3	3	1	3	0	1	1	0	None
20	2023/4/18 17:31:07	43 seconds	Submit via mobile phone	Direct access	1	1	3	1	1	1	1	1	1	1	0	0	0	1	1	1	0	0	1	1	0	0	0	0	1	1	1	0	0	0	1	2	2	2	0	1	0	0	Simple and easy to understand
21	2023/4/18 17:35:58	123 seconds	Submit via mobile phone	Direct access	1	1	1	3	0	0	0	1	1	0	1	1	1	1	1	1	1	1	1	1	0	1	0	0	1	1	0	1	1	0	4	4	4	2	1	1	1	1	Learning should not involve politics
22	2023/4/18 17:42:25	703 seconds	Submit via mobile phone	Direct access	1	1	3	2	1	1	0	1	0	0	0	0	1	1	0	0	0	1	0	0	0	1	0	0	0	0	0	1	0	1	3	4	1	3	0	0	1	0	None
23	2023/4/18 20:02:04	185 seconds	Submit via mobile phone	Direct access	2	1	3	1	1	1	1	1	0	0	0	0	0	1	1	1	0	0	1	1	0	0	0	0	1	0	0	1	0	0	1	1	1	1	1	1	1	0	More videos can be shown
24	2023/4/18 21:14:22	37 seconds	WeChat	N/A	2	1	4	1	1	1	1	1	1	1	1	1	1	0	0	1	0	1	1	1	0	0	0	0	1	1	0	0	0	0	4	1	3	4	1	0	1	0	Show more videos to us
25	2023/4/18 21:14:53	21 seconds	Submit via mobile phone	Direct access	2	1	1	1	0	0	0	1	0	0	0	0	0	0	1	0	0	0	0	1	0	0	0	0	0	1	0	0	0	0	2	2	2	1	1	0	0	0	Show more videos to us
26	2023/4/18 21:42:07	83 seconds	Submit via mobile phone	Direct access	1	4	2	2	1	0	1	1	1	1	1	1	1	1	1	1	1	1	0	1	0	0	0	0	1	0	1	0	1	0	1	1	1	1	1	0	1	0	It needs to be carried out as soon as possible
27	2023/4/18 22:19:40	91 seconds	Submit via mobile phone	Direct access	1	1	3	1	1	1	0	1	0	1	0	0	0	1	0	1	1	0	0	1	0	1	1	0	1	1	1	0	0	0	1	1	1	1	0	0	1	1	Increase interaction
28	2023/4/19 15:24:43	30 seconds	Submit via mobile phone	Direct access	1	1	1	1	1	1	1	1	1	0	0	0	0	1	1	0	0	0	1	1	0	0	0	0	1	1	0	0	0	0	1	1	1	1	1	1	0	0	Be gentler
29	2023/4/19 18:11:50	112 seconds	Submit via mobile phone	Direct access	2	1	2	1	1	1	1	1	1	1	1	1	1	1	1	1	1	1	0	1	1	1	0	0	1	1	1	1	1	0	1	1	1	1	1	1	1	1	I really like this course and the teacher very much
30	2023/4/19 18:40:26	43 seconds	Submit via mobile phone	Direct access	2	1	2	1	1	1	1	1	1	1	1	1	1	1	1	1	0	0	1	1	0	0	0	0	1	1	0	0	0	0	1	1	1	1	1	0	0	0	Strengthen education
31	2023/4/19 20:37:45	143 seconds	Submit via mobile phone	Direct access	2	1	3	3	1	1	1	1	1	0	0	0	0	1	0	0	0	0	1	0	0	0	0	0	0	0	0	0	0	1	4	4	4	4	1	1	1	0	Try not to include ideological and political education in oral English classes
32	2023/4/20 0:30:40	173 seconds	Submit via mobile phone	Direct access	2	1	2	2	1	1	1	1	1	1	1	1	1	1	0	1	0	1	1	1	1	0	0	0	0	1	1	1	0	0	3	2	2	1	1	0	1	1	Oral English should not contain excessive ideological and political content; it should coexist appropriately and reasonably with other content. Excessive content will affect learning enthusiasm and the formation of personal characteristics
33	2023/4/20 7:56:29	44 seconds	Submit via mobile phone	Direct access	2	1	2	2	1	1	1	1	1	1	1	1	1	0	1	1	1	0	0	0	0	1	1	0	1	1	1	1	1	0	2	2	2	2	1	1	1	1	None
34	2023/4/20 7:58:04	79 seconds	WeChat	N/A	1	1	3	1	0	1	0	1	1	0	1	1	1	0	0	1	0	1	0	1	0	0	0	0	0	0	0	1	1	0	2	2	2	2	0	0	1	1	None
35	2023/4/20 7:58:33	106 seconds	WeChat	N/A	2	1	2	1	1	1	1	1	1	1	1	1	1	1	1	1	0	0	0	1	1	1	1	0	1	1	1	1	0	0	2	2	2	2	1	1	1	1	It can be practiced
36	2023/4/20 7:58:46	99 seconds	Submit via mobile phone	Direct access	2	1	3	1	1	1	1	1	1	1	1	1	0	1	0	0	0	0	0	1	0	1	0	0	1	1	1	0	0	0	2	3	3	2	1	0	1	0	Agree
37	2023/4/20 7:58:53	60 seconds	Submit via mobile phone	Direct access	1	1	1	1	0	0	1	1	1	1	0	0	1	1	1	1	1	1	1	1	0	1	0	0	1	1	1	1	1	0	1	1	1	1	1	1	1	1	None
38	2023/4/20 14:00:42	78 seconds	Submit via mobile phone	Direct access	1	1	2	1	1	0	0	0	0	0	1	0	0	1	1	0	0	0	0	1	0	1	0	0	0	1	1	0	0	0	2	2	2	2	0	0	0	1	The class is more comprehensive
39	2023/4/20 14:12:03	22594 seconds	Submit via mobile phone	Direct access	2	1	3	3	0	1	0	1	0	1	0	0	0	0	0	0	0	1	1	1	0	0	0	0	0	1	0	0	0	0	3	3	3	2	1	1	1	1	None
40	2023/4/20 15:30:13	77 seconds	Submit via mobile phone	Direct access	1	1	3	1	1	1	0	1	0	0	1	0	0	1	1	1	1	1	1	1	1	1	1	0	1	1	1	1	1	0	2	2	2	2	1	1	1	1	As long as it doesn't add burden to teachers and students
41	2023/4/20 23:56:47	58 seconds	Submit via mobile phone	Direct access	1	1	2	1	0	1	0	0	1	1	1	1	0	1	0	0	0	0	1	1	1	1	1	0	0	0	0	0	0	1	2	2	2	2	0	0	0	1	Keep up the good work
42	2023/4/23 10:53:13	114 seconds	WeChat	N/A	1	1	4	2	1	1	0	1	1	1	0	1	1	1	0	0	0	0	0	0	1	1	0	0	0	0	0	1	0	0	4	4	3	2	0	0	1	0	Can be carried out appropriately
43	2023/4/23 11:06:58	94 seconds	Submit via mobile phone	Direct access	1	1	1	1	0	1	0	0	0	0	0	0	1	0	0	0	1	1	1	1	0	0	0	0	0	1	0	0	0	1	1	3	1	2	0	0	1	1	More content that broadens horizons; reject empty talk and grandstanding
44	2023/4/23 21:26:32	90 seconds	WeChat	N/A	2	1	2	1	1	1	1	1	1	1	1	1	1	1	1	1	1	1	1	1	0	1	1	1	1	1	1	1	1	0	2	2	2	2	1	1	1	1	More interaction
45	2023/4/24 10:47:34	59 seconds	Submit via mobile phone	Direct access	1	1	2	2	1	1	1	0	0	0	0	0	0	1	0	0	0	0	1	1	1	0	0	0	1	1	0	0	0	0	2	2	2	1	1	0	0	0	None
46	2023/4/25 17:16:41	136 seconds	Submit via mobile phone	Direct access	2	1	3	1	1	1	1	1	1	1	1	1	1	0	0	1	1	1	1	1	0	1	0	0	0	1	0	1	0	0	2	2	2	2	1	1	1	1	Make the forms more rich and vivid
47	2023/4/27 21:52:37	76 seconds	Submit via mobile phone	Direct access	2	1	3	2	1	1	1	1	1	1	0	0	0	0	1	1	0	0	1	1	0	0	0	0	1	1	1	1	1	0	2	2	2	1	1	1	1	1	None
48	2023/4/27 21:52:48	88 seconds	Submit via mobile phone	Direct access	1	1	3	3	0	1	0	0	1	0	0	0	0	0	1	1	0	0	1	1	1	1	1	0	0	1	0	1	0	0	3	3	3	3	1	1	1	1	No suggestions
49	2023/4/27 21:55:42	266 seconds	Submit via mobile phone	Direct access	2	1	3	1	1	1	1	1	1	1	1	1	1	1	0	1	0	1	1	0	1	1	1	0	1	1	1	1	1	0	2	2	2	2	0	0	1	1	Firstly, some themes related to values such as morality, public morality, and patriotism can be designed, such as friendship, family, and community. Through discussions and sharing on these themes, students' emotions and cognition can be stimulated, guiding them to establish correct values. Secondly, interesting activities such as group discussions and team sharing can be carried out based on stu…
50	2023/4/27 21:58:15	59 seconds	Submit via mobile phone	Direct access	2	1	3	1	0	0	1	1	1	0	0	0	0	1	1	1	0	0	0	1	1	1	0	0	0	0	1	1	1	0	2	2	2	2	1	1	1	0	None
51	2023/4/27 21:59:03	36 seconds	Submit via mobile phone	Direct access	2	1	3	1	0	0	1	1	1	0	0	0	0	1	1	1	0	0	1	1	1	0	0	0	1	1	1	0	0	0	2	2	2	2	1	1	1	0	Very good, no suggestions
52	2023/4/27 22:06:13	95 seconds	Submit via mobile phone	Direct access	1	1	2	1	0	1	0	0	0	1	0	0	1	1	0	1	0	0	0	1	0	1	0	0	0	1	1	1	0	0	2	1	1	2	0	1	1	0	Add more classroom content on English expressions of traditional Chinese culture
53	2023/4/27 22:08:19	124 seconds	Submit via mobile phone	Direct access	2	1	2	1	1	1	1	1	1	1	1	0	0	1	1	1	1	1	1	1	1	1	0	1	1	1	0	1	0	0	2	1	1	1	1	1	1	1	Adopt rich forms for infiltrative explanation
54	2023/4/27 22:08:33	107 seconds	WeChat	N/A	2	1	2	1	1	1	1	1	1	1	1	1	1	0	1	1	0	0	1	1	0	1	0	0	1	1	1	1	1	0	2	2	2	1	0	0	1	1	Can stimulate students' interest through more interesting videos or topics
55	2023/4/27 22:13:59	133 seconds	Submit via mobile phone	Direct access	2	1	3	3	0	0	0	0	1	1	0	0	1	0	1	1	0	0	0	1	0	1	0	0	0	1	0	1	0	0	4	3	3	2	1	1	1	0	None
56	2023/4/27 22:59:46	33 seconds	Submit via mobile phone	Direct access	1	1	2	1	1	1	1	0	0	0	0	0	0	1	1	0	0	0	1	1	1	0	0	0	1	1	0	1	0	0	2	2	2	2	0	1	1	0	Keep up the good work
57	2023/4/28 0:18:46	84 seconds	Submit via mobile phone	Direct access	1	1	2	1	1	1	1	1	1	0	1	0	0	1	1	1	1	0	0	1	1	1	0	0	1	1	0	1	0	0	2	2	2	2	1	1	1	1	Conduct more interaction and communication
58	2023/4/28 7:53:07	92 seconds	Submit via mobile phone	Direct access	1	1	3	3	0	1	1	1	1	1	1	1	1	1	1	1	1	1	1	1	1	1	0	0	0	1	1	0	0	0	4	4	4	4	0	0	1	1	Do not recommend teaching China's ideological and political education in oral English classes
59	2023/4/28 8:02:04	100 seconds	Submit via mobile phone	Direct access	2	1	2	1	1	1	0	1	1	1	1	1	1	1	1	1	0	0	1	1	0	0	0	0	0	1	1	0	0	0	1	1	1	1	0	0	1	0	None
60	2023/4/28 8:06:36	84 seconds	Submit via mobile phone	Direct access	2	1	2	1	1	0	0	1	1	0	1	0	0	0	1	0	0	0	0	1	0	0	0	1	1	1	0	0	0	0	2	2	2	2	0	0	1	0	None
61	2023/4/28 8:19:01	159 seconds	Submit via mobile phone	Direct access	2	1	3	1	1	1	1	1	1	1	1	1	1	1	1	0	0	0	0	1	0	0	0	0	1	1	1	1	1	0	3	3	2	1	0	0	1	1	Learn through videos
62	2023/4/28 8:41:12	71 seconds	Submit via mobile phone	Direct access	2	1	3	1	0	1	1	1	1	1	1	1	1	1	1	1	1	1	1	1	1	1	1	0	1	1	1	1	1	1	3	3	3	3	1	1	1	1	Come on
63	2023/4/28 8:48:26	150 seconds	Submit via mobile phone	Direct access	2	1	3	1	1	1	1	1	1	1	1	1	1	0	1	0	0	0	0	0	0	1	0	1	0	0	0	1	0	0	3	3	2	2	1	1	1	0	Innovate forms
64	2023/4/28 9:20:50	73 seconds	Submit via mobile phone	Direct access	2	1	2	1	1	1	1	1	1	1	1	1	1	1	1	1	0	0	1	1	1	1	1	0	1	1	1	1	1	0	2	2	2	2	1	1	1	1	None
65	2023/4/28 9:27:36	139 seconds	Submit via mobile phone	Direct access	2	1	3	1	1	1	1	1	0	1	1	0	0	1	1	0	0	0	1	1	0	1	0	0	0	1	0	1	0	0	2	2	2	2	1	0	1	0	No suggestions
66	2023/4/28 9:46:13	81 seconds	Submit via mobile phone	Direct access	1	1	3	2	0	0	1	0	0	1	1	1	0	0	1	1	0	0	1	0	0	1	0	0	0	1	1	1	0	0	2	2	2	2	1	0	1	0	Brief
67	2023/4/28 10:00:32	122 seconds	Submit via mobile phone	Direct access	1	1	3	2	0	1	1	1	1	1	1	1	0	0	0	1	0	0	0	1	0	0	0	0	0	1	0	0	0	0	3	2	2	2	0	0	1	0	The vocabulary and grammar related to these topics are more difficult than those in daily life topics, thereby raising higher requirements for students' oral competence.
68	2023/4/28 12:07:45	79 seconds	Submit via mobile phone	Direct access	1	1	2	1	1	1	1	1	1	1	1	1	1	1	1	1	1	1	1	1	1	1	1	0	1	1	1	1	1	0	2	1	1	1	1	1	1	1	Very good
69	2023/4/28 12:08:41	44 seconds	Submit via mobile phone	Direct access	2	1	1	1	1	1	1	1	1	1	1	1	1	1	1	1	1	1	1	1	1	1	1	1	1	1	1	1	1	0	1	1	1	1	1	1	1	1	Very good
70	2023/4/29 18:34:30	349 seconds	Submit via mobile phone	Direct access	1	1	1	1	1	1	1	1	0	1	0	1	1	0	1	0	0	1	0	1	0	1	0	0	1	1	1	1	1	0	2	2	2	1	0	1	0	1	More interesting content
71	2023/4/30 8:09:26	35 seconds	Submit via mobile phone	Direct access	1	1	2	2	1	0	0	0	0	0	0	0	0	0	0	1	0	0	1	1	1	0	0	0	0	1	1	0	0	0	2	2	2	2	0	1	0	0	Very good
72	2023/4/30 9:17:09	62 seconds	Submit via mobile phone	Direct access	1	1	2	1	0	1	0	0	0	0	0	0	0	0	1	0	0	0	0	0	1	0	0	0	1	0	0	0	0	0	2	2	2	2	0	0	1	1	Give students more opportunities to speak
73	2023/4/30 16:13:05	78 seconds	Submit via mobile phone	Direct access	2	1	2	2	1	0	0	0	0	0	0	0	0	0	1	0	0	0	1	0	0	0	0	0	1	0	0	0	0	0	3	3	3	2	1	0	0	0	None
74	2023/4/30 17:21:29	69 seconds	Submit via mobile phone	Direct access	2	1	3	1	1	1	1	1	1	1	1	1	1	1	1	1	1	1	1	0	1	1	1	0	1	1	1	1	1	0	2	2	2	2	1	1	1	1	None
75	2023/5/1 17:49:25	231 seconds	Submit via mobile phone	Direct access	1	1	3	1	0	1	0	1	1	0	0	0	0	1	1	1	0	0	1	1	1	0	0	0	0	0	1	1	0	0	2	2	2	2	0	1	1	0	Very good
76	2023/5/3 16:11:28	103 seconds	Link	Direct access	1	1	2	1	0	0	1	1	1	1	1	1	0	1	1	1	1	0	1	0	1	1	1	0	0	1	1	1	0	0	2	2	2	2	0	0	1	1	Hope to make the class more lively and vivid
77	2023/5/3 16:27:37	32 seconds	Submit via mobile phone	Direct access	1	2	2	1	1	0	0	1	0	1	0	0	0	1	1	0	0	0	1	1	0	0	0	0	1	0	1	0	0	0	1	1	1	1	1	0	0	1	None
78	2023/5/4 7:42:38	57 seconds	Submit via mobile phone	Direct access	2	1	2	1	0	1	1	1	1	1	1	1	1	0	1	0	0	1	0	1	1	1	0	0	1	1	1	1	1	0	2	2	1	1	1	1	1	0	No suggestions for now
79	2023/5/4 7:43:26	39 seconds	Submit via mobile phone	Direct access	2	1	2	1	0	1	1	1	1	1	1	1	1	0	1	1	0	1	0	1	1	1	0	0	1	1	1	1	1	0	2	2	1	1	1	1	1	1	No suggestions for now
80	2023/5/4 10:14:12	180 seconds	Submit via mobile phone	Direct access	1	1	3	3	0	1	0	1	1	0	0	0	0	1	1	1	1	1	1	0	1	0	0	0	0	0	0	0	0	1	4	4	4	2	1	0	0	0	Do not recommend setting up ideological and political education in oral English classes
81	2023/5/4 10:19:25	84 seconds	Submit via mobile phone	Direct access	2	1	3	1	1	1	1	1	1	1	1	1	1	1	1	1	1	1	1	1	1	1	1	1	1	1	1	1	1	0	2	2	2	2	1	1	1	1	None
82	2023/5/4 10:33:08	91 seconds	Submit via mobile phone	Direct access	1	1	3	1	1	1	1	1	0	1	1	0	0	1	1	1	1	1	1	1	0	1	0	0	0	1	0	1	1	0	2	2	2	2	1	1	1	1	None
83	2023/5/4 10:33:54	34 seconds	Submit via mobile phone	Direct access	1	1	2	1	1	1	1	1	0	1	0	0	1	1	1	1	1	1	1	1	1	1	0	0	1	1	0	1	0	0	2	2	2	2	1	1	1	1	None
84	2023/5/4 14:42:49	163 seconds	Submit via mobile phone	Direct access	1	1	2	2	0	1	1	1	1	1	1	1	1	1	0	1	0	0	1	1	0	1	1	0	0	1	1	1	0	0	3	3	3	2	0	0	0	1	Just avoid formalism
85	2023/5/4 15:05:37	30 seconds	Submit via mobile phone	Direct access	1	1	1	1	1	0	0	0	1	0	1	0	0	1	0	0	1	1	0	1	0	1	1	0	1	0	1	0	0	0	1	1	1	1	1	0	1	0	None
86	2023/5/4 17:58:27	353 seconds	Submit via mobile phone	Direct access	1	1	3	2	1	1	1	1	0	1	1	0	0	1	0	1	0	0	1	1	0	1	0	0	0	1	0	1	0	0	2	2	1	1	0	0	1	1	Let students express their opinions more
87	2023/5/4 18:30:13	96 seconds	Submit via mobile phone	Direct access	1	1	3	1	1	1	0	1	0	1	0	0	0	0	1	0	0	0	1	1	0	1	0	0	1	0	1	1	0	0	2	2	2	2	0	0	0	1	Support
88	2023/5/4 22:14:47	39 seconds	Submit via mobile phone	Direct access	1	1	1	1	1	1	1	1	1	1	1	1	1	1	1	1	1	1	1	1	1	1	1	1	1	1	1	1	1	1	1	1	1	1	1	1	1	0	Support
89	2023/5/5 8:07:40	49 seconds	Submit via mobile phone	Direct access	1	1	2	1	1	1	1	1	1	1	1	1	1	1	1	1	1	0	1	1	1	1	0	0	1	1	1	1	1	0	2	2	2	2	1	1	1	1	None
90	2023/5/5 8:08:28	80 seconds	Submit via mobile phone	Direct access	2	1	3	1	0	1	1	1	1	1	0	0	1	1	1	1	1	0	1	1	0	1	0	0	0	1	1	1	1	0	2	2	2	2	1	0	1	1	Diversify the forms
91	2023/5/5 10:05:24	24 seconds	Submit via mobile phone	Direct access	1	1	4	1	1	1	0	0	0	0	0	0	0	1	1	0	0	0	1	1	0	0	0	0	1	1	0	0	0	0	1	1	1	1	1	0	1	0	None
92	2023/5/5 16:41:47	133 seconds	Submit via mobile phone	Direct access	2	1	2	1	1	1	1	1	1	1	1	1	1	0	0	1	1	1	0	1	0	1	0	0	0	1	1	0	1	0	2	2	2	2	0	0	1	1	Make the positioning clearer and more precise
93	2023/5/5 23:45:15	91 seconds	Submit via mobile phone	Direct access	1	1	2	1	1	1	1	0	0	0	0	1	0	0	1	0	0	0	0	0	0	1	1	0	1	0	1	0	0	0	1	1	1	1	0	0	1	1	Support.
94	2023/5/6 11:59:39	76 seconds	Submit via mobile phone	Direct access	1	1	1	2	1	0	0	1	0	1	1	0	1	1	1	1	1	0	1	0	0	0	1	0	1	1	1	1	1	0	1	1	1	1	1	0	1	0	Teaching benefits teachers and students alike
95	2023/5/6 11:59:41	65 seconds	Submit via mobile phone	Direct access	1	1	2	2	1	0	1	1	1	0	0	0	0	1	0	1	0	0	1	0	1	1	0	0	1	1	0	0	0	0	1	2	2	1	1	1	0	0	None
96	2023/5/6 12:00:07	106 seconds	Submit via mobile phone	Direct access	1	1	2	1	1	1	1	1	1	1	1	1	1	0	1	1	1	0	1	1	0	1	0	0	0	1	1	1	0	0	2	2	2	2	0	0	1	1	Combine with the curriculum
97	2023/5/7 7:33:20	57 seconds	Submit via mobile phone	Direct access	1	1	1	1	1	1	0	0	0	1	0	0	1	1	1	1	0	0	1	0	0	1	0	0	1	1	0	0	0	0	1	1	1	1	1	0	0	0	None
98	2023/5/7 11:31:44	60 seconds	Submit via mobile phone	Direct access	1	1	1	1	1	0	0	0	0	0	0	1	0	1	0	0	0	0	1	0	0	0	1	0	0	0	1	0	0	0	2	2	2	2	0	1	0	0	Let students give a short English speech on political current affairs
99	2023/5/7 11:33:06	55 seconds	Submit via mobile phone	Direct access	1	1	1	1	1	1	1	1	0	0	0	0	0	0	0	1	0	1	0	0	1	0	0	0	0	1	1	0	0	0	2	2	2	2	1	0	0	0	Let students give a short English speech on political current affairs
100	2023/5/7 17:18:58	97 seconds	Submit via mobile phone	Direct access	1	1	3	2	0	0	0	1	1	1	0	0	0	0	1	0	1	1	0	1	1	0	0	0	1	0	0	1	1	0	2	2	2	2	0	1	1	1	None
101	2023/5/10 17:45:59	60 seconds	Submit via mobile phone	Direct access	1	1	3	1	1	0	0	0	0	0	0	0	0	0	1	0	0	0	0	0	1	0	0	0	1	0	0	0	0	0	1	2	3	1	1	0	0	0	I love oral English classes
102	2023/5/10 17:50:11	114 seconds	Submit via mobile phone	Direct access	1	1	3	2	0	0	0	0	0	1	0	1	1	0	1	0	0	0	0	1	0	0	0	0	1	0	0	1	0	0	2	2	2	2	1	0	1	0	None
103	2023/5/10 17:54:12	307 seconds	Submit via mobile phone	Direct access	1	1	3	3	0	1	1	1	1	1	1	0	0	0	0	1	0	0	0	0	1	1	1	0	1	1	0	0	0	0	3	4	4	4	0	1	1	0	My suggestion is not to carry it out or carry it out less
104	2023/5/10 18:03:00	103 seconds	Submit via mobile phone	Direct access	1	1	2	1	1	1	1	1	1	1	1	1	1	1	1	0	1	0	1	1	0	1	0	1	1	1	1	1	1	0	2	2	2	2	1	1	1	1	The class hours are too few; can add more class hours
105	2023/5/10 18:35:52	39 seconds	Submit via mobile phone	Direct access	2	1	1	1	1	1	1	1	1	1	1	1	1	1	1	1	1	1	1	1	1	1	1	1	1	1	1	1	1	0	1	1	1	1	1	1	1	1	None
106	2023/5/10 18:37:33	153 seconds	Submit via mobile phone	Direct access	1	1	3	2	1	1	1	1	1	0	0	0	1	1	1	0	0	0	0	1	1	0	0	0	0	1	0	1	0	0	2	2	2	2	0	0	1	0	It is best to broaden students' horizons and enable them to view life with an objective attitude
107	2023/5/10 18:45:53	226 seconds	Submit via mobile phone	Direct access	2	1	3	1	0	1	1	1	1	0	1	0	0	1	1	0	0	0	1	1	0	0	0	0	0	1	0	1	1	0	2	1	3	1	1	1	1	1	I may be more interested if ideological and political education can be introduced through current affairs
108	2023/5/10 19:37:09	154 seconds	Submit via mobile phone	Direct access	1	1	2	1	1	1	1	1	1	1	1	1	1	1	1	1	1	1	0	1	0	1	0	0	1	1	1	1	1	0	2	2	2	2	0	0	0	1	I think it's very good
109	2023/5/11 7:50:41	61 seconds	Submit via mobile phone	Direct access	1	1	2	1	1	0	0	0	1	1	0	1	0	1	1	1	0	0	0	1	0	1	0	0	0	1	0	1	0	0	1	1	1	2	1	1	1	1	None
110	2023/5/11 9:55:53	106 seconds	Submit via mobile phone	Direct access	1	1	1	1	0	1	0	1	0	0	0	0	0	1	1	1	0	0	0	1	0	1	0	0	1	0	1	1	0	0	2	2	1	2	0	0	1	1	Suggest topics focus on the latest hot information
111	2023/5/11 13:54:03	139 seconds	Submit via mobile phone	Direct access	1	1	3	2	0	1	1	1	1	1	0	0	0	0	1	1	0	0	1	1	0	1	0	0	0	1	0	0	1	0	2	3	2	2	1	0	1	0	No suggestions for now
112	2023/5/11 13:59:05	63 seconds	Submit via mobile phone	Direct access	2	1	3	1	1	1	1	1	1	1	1	1	1	0	1	0	0	0	1	1	1	1	1	1	1	1	1	1	1	0	1	1	1	1	1	1	1	1	None
113	2023/5/11 14:48:44	190 seconds	Submit via mobile phone	Direct access	1	1	1	1	1	1	0	1	0	0	0	0	0	0	1	1	0	0	1	0	0	1	1	0	1	0	1	0	1	0	1	1	1	1	1	1	1	1	Debates can be incorporated to make students' speech forms no longer singular. Additionally, simulate historical scenarios, such as the Paris Peace Conference, where Chinese representatives speak in Chinese and British representatives in English, or both sides in English. This not only helps arouse national sentiment and strengthen patriotic education but also exercises thinking and oral expressi…
114	2023/5/11 14:50:20	85 seconds	Submit via mobile phone	Direct access	1	1	1	1	1	1	0	1	0	0	0	0	0	0	1	1	0	0	1	0	0	1	1	0	1	0	1	0	1	0	1	1	1	1	1	1	1	1	Hold debates and review historical scenarios, such as the WWII negotiation table and the humiliation of being lackeys of foreigners during the invasion of China by the Eight-Nation Alliance
115	2023/5/11 16:33:24	69 seconds	Submit via mobile phone	Direct access	1	1	3	1	0	1	0	1	1	1	1	1	0	0	1	1	1	0	1	1	1	0	0	0	0	0	1	1	1	0	2	2	2	2	0	0	1	1	More practice
116	2023/5/11 19:25:05	99 seconds	Submit via mobile phone	Direct access	1	1	3	1	1	1	1	1	1	1	0	0	0	1	1	0	0	0	0	1	0	1	0	0	1	1	1	1	1	0	2	2	2	2	1	0	0	1	Hope to bring students more sense of participation
117	2023/5/11 23:11:41	54 seconds	Submit via mobile phone	Direct access	1	1	3	1	1	1	1	1	1	1	1	1	1	0	1	0	1	0	1	1	1	1	0	0	1	1	1	1	1	0	2	3	2	3	0	1	0	0	None
118	2023/5/12 7:33:42	125 seconds	Submit via mobile phone	Direct access	2	1	3	3	0	0	1	1	0	1	0	0	0	0	1	1	0	0	0	1	0	1	0	0	0	1	0	1	0	0	3	3	2	2	0	0	0	1	Each class can be carried out around one theme
119	2023/5/12 17:49:58	216 seconds	Submit via mobile phone	Direct access	2	1	2	1	1	0	0	1	1	0	0	0	0	0	1	1	0	0	1	1	0	1	0	0	1	1	1	0	0	0	2	1	1	2	0	1	1	0	Start from the students' perspective and choose topics and methods that students are interested in
120	2023/5/12 17:52:10	53 seconds	Submit via mobile phone	Direct access	2	1	2	1	1	0	0	1	1	0	0	0	0	0	1	1	0	0	1	1	0	1	0	0	1	1	0	1	0	0	2	1	1	1	0	1	1	0	None
121	2023/5/12 19:03:02	63 seconds	Submit via mobile phone	Direct access	1	1	3	1	1	0	1	1	1	1	1	1	1	1	1	1	0	0	0	1	1	1	0	0	1	0	1	1	1	0	2	2	2	2	1	1	1	1	No suggestions for now
122	2023/5/12 19:05:52	31 seconds	Submit via mobile phone	Direct access	1	1	2	1	1	1	1	1	1	1	1	1	1	1	1	1	0	0	0	1	1	1	0	0	1	0	1	1	1	0	2	2	2	2	1	1	1	1	No suggestions for now
123	2023/5/13 11:22:11	67 seconds	Submit via mobile phone	Direct access	2	1	2	1	1	1	1	1	0	0	0	0	0	0	1	1	0	0	0	0	0	1	1	0	1	1	0	0	0	0	2	2	2	2	0	1	1	1	None
124	2023/5/13 15:31:58	90 seconds	Submit via mobile phone	Direct access	2	1	3	1	1	1	1	1	1	1	1	1	1	0	1	1	1	1	1	1	1	1	0	0	0	1	0	0	1	0	1	2	2	2	1	1	0	1	It can be carried out to correctly guide students' ideological and political concepts
125	2023/5/13 22:15:06	49 seconds	Link	Direct access	1	1	3	2	1	0	0	0	0	0	0	0	1	0	0	1	1	1	1	1	1	0	0	0	1	0	0	1	0	0	3	3	2	2	0	0	1	0	None
126	2023/5/14 8:05:39	67 seconds	Submit via mobile phone	Direct access	1	1	3	1	1	1	1	1	0	1	1	0	0	0	0	1	0	0	0	0	0	1	0	0	1	1	1	1	1	0	2	2	2	2	1	0	1	1	None
127	2023/5/14 16:35:26	127 seconds	Submit via mobile phone	Direct access	2	1	2	1	1	1	1	1	1	1	0	0	0	0	0	1	0	1	1	1	1	1	0	0	1	1	1	1	1	0	2	2	2	2	1	1	1	1	No suggestions for now
128	2023/5/14 19:00:39	47 seconds	WeChat	N/A	1	1	2	1	1	1	1	1	1	1	1	1	1	1	1	1	1	1	1	1	1	1	1	1	1	1	1	1	1	0	2	2	2	2	1	1	1	1	None
129	2023/5/14 19:02:53	78 seconds	Submit via mobile phone	Direct access	1	1	3	2	1	1	0	1	1	1	1	1	1	1	0	1	0	0	1	1	0	1	0	0	1	1	0	1	1	0	2	2	2	2	1	1	1	0	None
130	2023/5/14 19:30:09	62 seconds	Submit via mobile phone	Direct access	2	1	1	1	1	1	1	1	1	1	1	0	0	1	1	1	1	1	1	1	1	1	1	0	1	1	1	1	1	0	1	1	1	1	1	1	1	1	Add more ideological and political content
131	2023/5/14 19:35:27	88 seconds	Submit via mobile phone	Direct access	2	1	2	1	1	1	1	1	1	1	1	1	1	1	1	0	0	0	1	0	0	0	1	0	0	1	0	0	0	0	3	3	2	2	0	1	1	0	Necessary
132	2023/5/14 20:03:11	65 seconds	WeChat	N/A	1	1	3	1	1	1	0	1	1	0	0	0	0	1	1	1	0	0	1	1	0	0	0	0	1	1	1	1	1	0	3	3	2	2	1	1	1	1	None
133	2023/5/14 20:21:38	64 seconds	Submit via mobile phone	Direct access	1	1	2	3	0	1	0	0	1	0	1	0	0	0	1	1	0	0	1	0	0	0	0	0	0	1	0	0	0	0	4	4	4	4	1	1	1	0	Better not
134	2023/5/15 11:48:14	70 seconds	Submit via mobile phone	Direct access	1	1	1	1	0	0	1	1	1	0	0	1	0	0	0	1	0	1	1	1	0	1	0	0	0	0	1	1	1	0	1	1	1	1	1	0	1	0	None
135	2023/5/15 23:36:00	118 seconds	Submit via mobile phone	Direct access	2	1	3	1	1	0	0	0	1	0	0	1	0	0	1	0	0	0	0	1	0	0	0	0	0	0	1	1	0	0	2	2	2	2	1	0	1	1	Try to integrate the two and see the effect first, teaching in some relatively novel and interesting forms
136	2023/5/16 0:01:45	66 seconds	Submit via mobile phone	Direct access	2	1	3	1	1	0	0	0	1	0	0	1	0	1	1	0	0	0	1	0	0	1	0	0	1	1	1	1	1	0	2	2	2	2	1	1	1	1	None
137	2023/5/16 7:03:28	45 seconds	WeChat	N/A	2	1	3	1	1	0	0	1	1	1	1	1	1	1	1	0	0	1	1	1	0	0	0	0	1	0	1	1	1	0	2	2	2	2	1	1	1	1	Very good
138	2023/5/16 16:14:42	380 seconds	Submit via mobile phone	Direct access	2	1	2	1	1	1	1	1	1	1	1	1	1	0	1	0	0	0	0	1	0	0	0	0	1	1	1	0	0	0	1	3	2	1	1	0	1	0	Try to explain more vividly
139	2023/5/16 19:47:34	34 seconds	Submit via mobile phone	Direct access	2	1	2	1	1	1	1	1	1	1	1	1	1	0	1	1	0	0	0	0	1	1	0	0	1	1	1	1	1	0	1	1	1	1	1	0	0	0	Very good
140	2023/5/16 20:35:55	103 seconds	Submit via mobile phone	Direct access	2	1	2	2	1	1	1	1	1	1	1	0	0	0	1	1	0	0	1	1	0	0	0	0	0	1	1	0	0	0	2	3	2	2	1	1	1	0	It can be carried out appropriately
141	2023/5/16 22:13:26	74 seconds	WeChat	N/A	1	1	2	1	1	1	1	1	1	1	1	1	1	1	0	1	1	0	1	1	1	1	1	0	0	1	1	1	0	0	1	1	1	1	1	1	1	1	Actively organize students' classroom activities, focusing more on students' own speaking abilities
142	2023/5/16 23:16:11	86 seconds	Submit via mobile phone	Direct access	2	1	3	1	1	0	0	1	1	1	0	0	0	0	1	1	0	1	1	1	0	1	0	0	0	1	0	1	0	0	2	2	2	2	1	0	1	1	Very good
143	2023/5/17 14:17:15	32 seconds	Submit via mobile phone	Direct access	1	1	1	2	0	0	1	1	0	1	0	0	0	1	0	0	0	0	1	0	0	0	0	0	1	0	0	0	0	0	1	1	1	1	1	0	0	0	Combine with current affairs
144	2023/5/17 14:17:55	26 seconds	Submit via mobile phone	Direct access	1	1	1	1	0	1	0	0	0	0	0	0	0	0	1	0	0	0	0	0	0	1	0	0	0	0	0	1	0	0	1	2	2	1	1	0	0	0	Combine with practical situations
145	2023/5/18 8:46:59	49 seconds	WeChat	N/A	2	1	2	1	1	1	1	1	1	1	1	1	1	1	1	1	1	0	1	1	1	1	0	0	1	0	1	1	1	0	2	2	2	2	1	1	1	1	None
146	2023/5/18 8:47:05	57 seconds	Submit via mobile phone	Direct access	1	1	4	1	0	0	1	0	1	0	0	0	0	0	1	0	0	0	0	0	1	0	1	0	0	0	1	0	1	0	3	2	2	2	0	1	0	0	It's not necessary
147	2023/5/23 11:53:52	28 seconds	Submit via mobile phone	Direct access	2	1	2	1	1	1	0	1	1	1	1	1	0	1	0	1	1	1	1	1	1	0	0	0	0	0	1	1	0	1	1	1	1	2	1	0	0	0	Very good
148	2023/5/24 21:47:42	22 seconds	Submit via mobile phone	Direct access	1	1	1	1	1	0	0	0	0	0	0	0	0	1	0	0	0	0	1	0	0	0	0	0	1	0	0	0	0	0	1	1	1	1	1	0	0	0	Very good
149	2023/5/25 10:29:35	23 seconds	Submit via mobile phone	Direct access	1	1	1	1	1	0	0	0	0	0	0	0	0	0	1	0	0	0	0	1	0	0	0	0	0	0	0	0	1	0	1	1	1	1	1	1	1	1	Good
150	2023/5/25 10:30:30	16 seconds	Submit via mobile phone	Direct access	1	1	1	1	1	0	0	0	0	0	0	0	0	1	0	0	0	0	1	0	0	0	0	0	1	0	0	0	0	0	1	1	1	1	1	0	0	0	Good
151	2023/5/25 13:58:44	34 seconds	Submit via mobile phone	Direct access	1	1	2	1	1	1	1	1	0	0	0	0	1	1	1	1	1	1	0	1	1	1	1	0	1	1	0	0	0	1	1	1	1	1	1	1	1	1	None
152	2023/5/25 14:02:04	19 seconds	Submit via mobile phone	Direct access	1	1	1	1	1	0	0	0	0	0	0	0	0	1	0	0	0	0	1	0	0	0	0	0	1	0	0	0	0	0	1	1	1	1	1	0	0	0	None
153	2023/5/27 15:35:16	50 seconds	Submit via mobile phone	Direct access	2	1	3	1	1	1	1	1	1	1	1	1	1	1	0	0	0	0	1	1	0	1	1	0	1	1	1	1	1	0	2	2	2	2	1	1	1	1	None
154	2023/5/31 13:53:30	56 seconds	Submit via mobile phone	Direct access	1	1	2	1	1	1	0	1	0	1	1	0	0	1	1	1	1	1	0	1	0	1	0	0	1	1	1	1	1	0	1	1	1	1	1	1	1	1	Fully support
